# Supplementary material for: The underwhelming German life expectancy
Source: Eur J Epidemiol. 2023 Apr 25;38(8):839–50. doi: 10.1007/s10654-023-00995-5 (PMC10129301; doi:10.1007/s10654-023-00995-5)
Supplement: Supplementary file 3 — Supplementary Material 3 [file 10654_2023_995_MOESM3_ESM.xlsx]

## Sheet: Sheet1
Article: The underwhelming German life expectancy. European Journal of Epidemiology. Authors: Domantas Jasilionis, Alyson van Raalte, Sebastian Klüsener, Pavel Grigoriev.
The corresponding author: Domantas Jasilionis, Laboratory of Demographic Data, Max Planck Institute for Demographic Research, Rostock, Germany. E-mail: jasilionis@demogr.mpg.de
Supplementary table S2 Life expectancy at birth in Total Germany (1871-1934, 1960-2020), West Germany (1956-2020), and East Germany (1956-2020)
	Germany, total		West Germany		East Germany				France			Switzerland
Year	Males	Females	Males	Females	Males	Females		Year	Males	Females	Year	Males	Females
1871-1881	35.58	38.45						1870-1879	39.62	42.38	1876-1879	39.14	42.17
1881-1890	37.17	40.25						1880-1889	42.34	44.86	1880-1889	43.01	45.53
1891-1900	40.56	43.97						1890-1899	43.67	46.77	1890-1899	45.73	48.59		Notes
1901-1910	44.82	48.33						1900-1909	46.22	49.87	1900-1909	48.77	51.62		The data for Germany for 1871-1934 cover the teritories corresponding to the German state borders at that time.
1910-1911	47.41	50.68						1910	49.47	53.33	1910	51.25	54.64
1924-1926	55.97	58.82						1925	52.05	56.7	1925	58.39	61.4		Sources:
1932-1934	59.86	62.81						1933	55.11	60.2	1933	60.48	64.22		Total Germany, 1871-1934: Statistisches Bundesamt (Destatis). S31 table "Lebenserwartung bei Geburt in Deutschland nach Geschlecht, (Sterbetafel 1871/1881-2019/2021)
...								...			...				Total Germany: 1990-2020: Human Mortality Database (HMD). University of California, Berkeley (USA) and Max Planck Institute for Demographic Research (Germany). Available at www.mortality.org (data downloaded on [20 January 2023]).
1956			65.93	70.89	66.39	70.88		1956	65.17	71.67	1956	67.67	72.65		West and East Germany, 1956-2020: Human Mortality Database (HMD). University of California, Berkeley (USA) and Max Planck Institute for Demographic Research (Germany). Available at www.mortality.org (data downloaded on [20 January 2023]).
1957			65.82	71.06	65.83	70.51		1957	65.49	72.21	1957	67.84	73.17		France and Switzerland, 1870-2020: Human Mortality Database (HMD). University of California, Berkeley (USA) and Max Planck Institute for Demographic Research (Germany). Available at www.mortality.org (data downloaded on [20 January 2023]).
1958			66.67	71.8	66.48	70.95		1958	66.85	73.23	1958	68.55	73.95
1959			66.8	72.04	66.29	70.9		1959	66.86	73.36	1959	68.72	74.11
1960			66.51	71.89	66.48	71.3		1960	67.02	73.61	1960	68.65	74.11
1961			66.97	72.45	67.27	72.15		1961	67.46	74.37	1961	68.84	74.58
1962			67.11	72.79	67.28	72.02		1962	66.99	73.9	1962	68.45	74.1
1963			67.07	72.76	67.76	72.6		1963	66.81	73.81	1963	68.3	74.24
1964			67.6	73.55	67.89	72.8		1964	67.68	74.82	1964	69.19	75.11
1965			67.59	73.41	67.97	72.94		1965	67.47	74.72	1965	69.48	75.08
1966			67.55	73.52	68.36	73.29		1966	67.82	75.18	1966	69.57	75.26
1967			67.74	73.81	68.44	73.5		1967	67.79	75.2	1967	69.7	75.72
1968			67.41	73.45	68.03	73.14		1968	67.76	75.22	1968	69.8	75.53
1969			67.16	73.37	67.85	73.18		1969	67.41	75.05	1969	69.72	75.65
1970			67.33	73.64	68.14	73.34		1970	68.37	75.81	1970	70.03	76.16
1971			67.47	73.85	68.59	73.66		1971	68.31	75.88	1971	70.17	76.25
1972			67.63	74.17	68.69	73.98		1972	68.48	76.19	1972	70.63	76.83
1973			67.85	74.38	68.81	74.28		1973	68.69	76.32	1973	70.98	77.05
1974			68.25	74.66	68.96	74.45		1974	68.93	76.75	1974	71.17	77.56
1975			68.07	74.66	68.57	74.06		1975	69.02	76.87	1975	71.5	78.01
1976			68.56	75.14	68.86	74.42		1976	69.15	77.2	1976	71.6	78.14
1977			69.2	75.85	69.01	74.87		1977	69.7	77.84	1977	71.96	78.68
1978			69.18	75.9	68.83	74.76		1978	69.82	77.96	1978	71.89	78.66
1979			69.65	76.32	68.76	74.79		1979	70.05	78.28	1979	72.32	78.79
1980			69.87	76.62	68.71	74.64		1980	70.15	78.4	1980	72.23	78.86
1981			70.14	76.8	69	74.88		1981	70.37	78.5	1981	72.42	79.13
1982			70.47	77.11	69.13	75.12		1982	70.71	78.89	1982	72.79	79.44
1983			70.73	77.37	69.51	75.46		1983	70.73	78.82	1983	72.69	79.56
1984			71.28	77.93	69.7	75.47		1984	71.14	79.35	1984	73.35	80.04
1985			71.5	78.06	69.56	75.45		1985	71.24	79.45	1985	73.49	80.16
1986			71.77	78.28	69.62	75.5		1986	71.5	79.71	1986	73.66	80.3
1987			72.14	78.73	69.88	75.96		1987	72.03	80.29	1987	73.9	80.66
1988			72.41	78.94	69.83	76.02		1988	72.32	80.48	1988	73.89	80.73
1989			72.56	79.03	70.18	76.43		1989	72.45	80.66	1989	74.06	80.94
1990	71.91	78.42	72.61	79.01	69.22	76.27		1990	72.72	80.97	1990	73.95	80.71
1991	72.09	78.69	72.76	79.23	69.44	76.64		1991	72.88	81.17	1991	74.11	81.09
1992	72.53	79.14	73.15	79.61	70	77.28		1992	73.15	81.46	1992	74.45	81.33
1993	72.63	79.21	73.19	79.55	70.33	77.85		1993	73.25	81.46	1993	74.9	81.42
1994	72.95	79.51	73.49	79.84	70.67	78.19		1994	73.64	81.88	1994	75.14	81.7
1995	73.12	79.69	73.59	79.96	71.17	78.56		1995	73.83	81.9	1995	75.29	81.68
1996	73.42	79.86	73.84	80.09	71.68	78.89		1996	74.06	82.05	1996	75.93	81.99
1997	73.88	80.27	74.25	80.45	72.33	79.55		1997	74.51	82.3	1997	76.24	82.03
1998	74.32	80.54	74.61	80.69	73.07	79.9		1998	74.72	82.41	1998	76.31	82.47
1999	74.58	80.75	74.85	80.83	73.44	80.39		1999	74.94	82.51	1999	76.78	82.48
2000	74.86	80.99	75.13	81.07	73.72	80.68		2000	75.24	82.8	2000	76.92	82.56
2001	75.28	81.27	75.51	81.34	74.31	81.01		2001	75.43	82.94	2001	77.35	82.96
2002	75.44	81.28	75.68	81.35	74.43	80.99		2002	75.71	83.04	2002	77.73	82.95
2003	75.51	81.37	75.74	81.39	74.55	81.27		2003	75.81	82.95	2003	77.89	82.98
2004	76.15	81.89	76.38	81.92	75.16	81.75		2004	76.67	83.87	2004	78.43	83.47
2005	76.36	81.96	76.57	82	75.45	81.84		2005	76.72	83.83	2005	78.58	83.69
2006	76.75	82.24	76.99	82.27	75.75	82.08		2006	77.16	84.19	2006	79.03	83.84
2007	76.91	82.4	77.12	82.43	76.04	82.28		2007	77.39	84.4	2007	79.25	83.96
2008	77.1	82.39	77.32	82.41	76.21	82.33		2008	77.59	84.35	2008	79.57	84.17
2009	77.23	82.48	77.45	82.49	76.29	82.45		2009	77.75	84.44	2009	79.62	84.18
2010	77.43	82.62	77.66	82.64	76.48	82.53		2010	78	84.68	2010	80.03	84.36
2011	77.77	82.82	77.99	82.84	76.83	82.74		2011	78.41	85.02	2011	80.29	84.68
2012	77.96	82.94	78.18	82.93	77.03	82.96		2012	78.48	84.88	2012	80.46	84.61
2013	77.98	82.86	78.21	82.86	76.98	82.83		2013	78.76	85.08	2013	80.52	84.73
2014	78.43	83.33	78.66	83.31	77.41	83.39		2014	79.26	85.48	2014	80.93	85.1
2015	78.13	82.97	78.37	82.95	77.04	83.03		2015	79.01	85.19	2015	80.7	84.88
2016	78.38	83.26	78.63	83.25	77.46	83.3		2016	79.31	85.38	2016	81.53	85.22
2017	78.56	83.29	78.8	83.28	77.65	83.31		2017	79.44	85.34	2017	81.37	85.36
2018	78.51	83.23	78.77	83.24	77.52	83.17		2018	79.56	85.48	2018	81.65	85.37
2019	78.83	83.54	79.07	83.53	77.91	83.61		2019	79.77	85.62	2019	81.89	85.57
2020	78.6	83.43	78.9	83.44	77.47	83.35		2020	79.2	85.18	2020	81	85.07
